# Supplementary material for: Goldilocks and Entrustment: Finding the Amount of Learner Autonomy That's Just Right
Source: MedEdPORTAL. 2020 Oct 13;16:10987. doi: 10.15766/mep_2374-8265.10987 (PMC7566225; doi:10.15766/mep_2374-8265.10987)
Supplement: Supplementary file 1 — Goldilocks and Entrustment Workshop.pptxSelf-Evaluation Activity.docxSmall-Group Activity 1-Reflection.docxSmall-Group Activity 2-Comment Evaluation.docxCase 1-Dr. Newby.docxCase 2-Dr. Almostdone.docxAudience Commitment Form.docxPostworkshop Evaluation.docxAutonomy and Entrustment Facilitator Guide.docxAll Autonomy Workshop Handouts.docx [file mep_2374-8265.10987-s001.zip]

Archive with 11 entries (11 files):
- A. Goldilocks and Entrustment Workshop.pptx
- B. Self-Evaluation Activity.docx
- C. Small-Group Activity 1-Reflection.docx
- D. Small-Group Activity 2-Comment Evaluation.docx
- E. Case 1-Dr. Newby.docx
- F. Case 2-Dr. Almostdone.docx
- G. Audience Commitment Form.docx
- H. Postworkshop Evaluation.docx
- I. Autonomy and Entrustment Facilitator Guide.docx
- J. All Autonomy Workshop Handouts.docx
- _Educational_Summary_Report_10987.pdf
